# Supplementary material for: Tumor-informed or tumor-agnostic circulating tumor DNA as a biomarker for risk of recurrence in resected colorectal cancer patients
Source: Front Oncol. 2023 Jan 26;12:1055968. doi: 10.3389/fonc.2022.1055968 (PMC9909342; doi:10.3389/fonc.2022.1055968)
Supplement: Supplementary file 1 [file DataSheet_1.xlsx]

## Sheet: S-1
Table S1: Detailed clinical and pathological characteristics of the study cohort.
Patient	Age at recruitment	Gender	Pathological Stage	Tissue_mutation	Tumor_site	Differentiation	Tumor_depth	Nodal involvement	Largest Tumor diameter (mm)	Lymphatic invasion	Venous invasion	CEA before operation	CA19-9 before operation	CA-125 before operation	Lymph Node Yield
C02	50	M	I	No mutations detected	Cecum	Moderate	T2	N0	35	0	0	0.7	4.6	10.8	15
C03	65	M	III	SNV	Rectum	Moderate	T3	N1	70	1	1	5.4	13.4	13.1	20
C04	59	M	III	No mutations detected	Rectum	Well	T3	N1	22	1	2	2.7	2	10.7	15
C05	79	M	III	SNV	Transverse	Moderate	T4	N1	30	1	1	5.4	2	13.4	31
C06	79	F	II	No mutations detected	Ascending	Well	T3	N0	50	1	1	18.9	6.6	15.2	13
C07	85	F	I	SNV	Cecum	Well	T1	N0	12	0	1	4.2	4.4	19.7	24
C08	54	F	III	SNV	Descending	Moderate	T4	N3	34	1	1	45.8	57.6	5.5	7
C10	66	M	III	SNV	Rectum	Moderate	T3	N1	50	0	1	4.3	8.6	12.7	21
C11	58	F	I	No mutations detected	Rectum	Moderate	T1	N0	15	0	1	3.2	14.3	13.6	12
C12	60	F	IV	SNV	Rectum	Moderate	T3	N1	65	1	1	14.1	5	9.7	25
C13	74	M	I	SNV	Transverse	Moderate	T2	N0	20	0	0	1.4	2	6.4	26
C14	73	M	II	SNV	Rectum	Moderate	T3	N0	25	1	1	2.7	5	4	36
C17	52	F	III	SNV	Descending	Moderate	T4	N2	18	1	2	3.1	6.8	8	22
C18	64	M	II	SNV	Ascending	Well	T3	N0	50	0	0	3.4	7.3	7.6	31
C19	86	M	I	SNV	Rectum	Moderate	T2	N0	25	0	1	1.4	2	14.9	30
C20	54	F	IV	SNV	Transverse	Poor	T4	N0	70	3	2	2.2	18.4	17.7	29
C21	85	F	II	SNV	Ascending	Well	T3	N0	45	0	0	2.9	2	13.2	16
C22	85	M	II	SNV	Sigmoid	Moderate	T3	N0	40	0	1	1.6	2	6.3	17
C23	66	F	III	SNV	Ascending	Poor	T3	N2	40	2	2	3.6	7.3	8.6	12
C24	56	M	III	SNV	Transverse	Moderate	T4	N2	55	2	2	5	558.3	11.5	43
C25	64	F	II	SNV	Rectum	Moderate	T3	N0	43	0	1	0.9	2	5.9	26
C26	66	M	II	SNV	Cecum	Moderate	T3	N0	28	0	1	4.9	15.9	9.4	32
C27	62	M	II	SNV	Rectum	Moderate	T3	N0	55	0	1	5.8	4.1	9	38
C29	62	M	I	SNV	Rectum	Well	T1	N0	40	0	0	1.3	24.1	6.4	15
C30	72	M	III	SNV	Rectum	Moderate	T4	N2	50	1	1	8.3	2	14.8	15
C31	72	M	III	SNV	Sigmoid	Moderate	T4	N1	73	0	1	15.3	5.6	20.2	13
C32	42	M	II	No mutations detected	Sigmoid	Moderate	T3	N0	40	0	0	1.2	2	10.9	14
C33	51	M	III	SNV	Cecum	Moderate	T3	N1	30	1	0	4.4	2.5	19.7	11
C35	58	F	IV	SNV	Cecum	Moderate	T4	N2	90	3	3	14.5	5.3	20.1	12
C36	88	M	II	SNV	Rectum	Well	T3	N0	70	0	2	9.1	5.9	8.9	14
C37	62	M	III	SNV	Rectum	Moderate	T3	N1	58	0	1	3.3	6.2	11	34
C38	74	M	III	SNV	Sigmoid	Moderate	T3	N1	30	1	2	10.7	37.7	7.5	13
C39	73	M	II	SNV	Rectum	Moderate	T4	N0	58	0	0	2	10.4	5.5	20
C40	42	F	III	SNV	Rectum	Moderate	T3	N1	30	1	0	1.7	2	22.2	11
C41	62	M	II	SNV	Rectum	Moderate	T3	N0	60	0	3	2.5	23.6	14.3	16
C42	69	F	I	No mutations detected	Cecum	Well	T1	N0	13	0	1	2.6	2.4	11.6	8
C43	79	M	II	SNV	Sigmoid	Moderate	T4	N0	80	1	1	9.3	7.9	17.7	23
C44	70	F	III	SNV	Rectum	Moderate	T2	N2	18	2	1	1.3	2.9	13.5	35

## Sheet: S-2
Table S2: Types and duration of definitive treatment and monitoring duration.
Patient	Treatment Intervention	Adjuvant therapy duration (Days)	Treatment Remarks	Clinical status at the end of study	Followed up duration after completion of definitive treatment (Days)
C03	Surgery + Xelox	146	5 courses; terminated due to side effects	Recurrence free	561
C05	Surgery + Xelox	175	Completed 8 courses; Course 5-8: Xeloda	Recurrence free	522
C07	Surgery			Recurrence free	717
C08	Surgery + Xelox	203	Completed 8 courses; Course 8: Xeloda	Recurrence free	521
C10	Surgery + Xeloda	174	Completed 8 courses	Recurrence free	71 (loss in follow-up)
C13	Surgery			Recurrence free	732
C14	Surgery			Recurrence free	790
C18	Surgery			Recurrence free	691
C19	Surgery			Recurrence free	798
C20	Surgery + Xelox	181	Completed 8 courses	Recurrence free	524
C21	Surgery			Recurrence free	561
C22	Surgery			Recurrence free	585
C25	Surgery			Recurrence free	778
C26	Surgery			Recurrence free	651
C27	Surgery			Recurrence free	722
C31	Surgery + Xelox	161	Completed 8 courses; Course 7-8: Xeloda	Recurrence free	574
C33	Surgery + Xelox	83	Completed 4 courses	Recurrence free	274 (loss in follow-up)
C36	Surgery			Recurrence free	617
C37	Surgery + Xelox	182	Completed 8 courses; Course 5-8: Xeloda	Recurrence free	606
C38	Surgery			Recurrence free	830
C39	Surgery + Xelox	41	Completed 2 courses; terminated due to side effects	Recurrence free	661
C40	Surgery + Xelox	179	Completed 8 courses; Course 2-8: Xeloda	Recurrence free	516
C41	Surgery + Xelox	41	Completed 2 courses; terminated due to side effects	Recurrence free	444
C43	Surgery + Xelox	189	Completed 8 courses; Course 7-8: Xeloda	Recurrence free	556
C44	Surgery + Xelox	195	Completed 8 courses; Course 8: Xeloda	Recurrence free	453
C06	Surgery			Patient discontined participation	-
C17	Surgery			Patient developed recurrence before first post-operation sample collection; excluded	-
C02	Surgery			No tumor mutation detected from tumor tissues, patient not followed-up	-
C04	Surgery + Xelox	77	4 courses (3 courses Xelox; 4th course Xeloda); terminated due to side effects	No tumor mutation detected from tumor tissues, patient not followed-up	-
C11	Surgery			No tumor mutation detected from tumor tissues, patient not followed-up	-
C32	Surgery			No tumor mutation detected from tumor tissues, patient not followed-up	-
C42	Surgery			No tumor mutation detected from tumor tissues, patient not followed-up	-
C12	Surgery + Xelox	216	Completed 8 courses	Clinical recurrence	359
C23	Surgery + Xelox	224	Completed 8 courses; Course 8: Xeloda	Clinical recurrence	265
C24	Surgery + Xelox	62	Completed 3 courses, development of liver metastasis	Clinical recurrence	35
C29	Surgery			Clinical recurrence	260
C30	Surgery + Xelox	182	Completed 8 courses; Course 8: Xeloda	Clinical recurrence	419
C35	Surgery + Xelox	223	Completed 8 courses	Clinical recurrence	204

## Sheet: S-3
Table S3: Summary of sequencing parameters of cfDNA.
Patient	Arm	Time point*	Time point* (Months)	Plasma volume (mL)	cfTNA concentration (ng/mL of plasma)	cfDNA input for library (ng)	Mapped reads	Median amplicon total coverage	Median amplicon collapsed coverage	Ratio median total coverage/molecular coverage	Mean read length (bp)	Variant LOD (%)	MAPD
C02	Surgery only	Pre-op		3	6.3	13	11230713	38736.5	3031	12.7801	97	0.2478-0.3020	0.062
C03	Surgery + adjuvant chemotherapy	Pre-op		4	4.8375	13	12601848	43400	3643	11.9133	96	0.2062-0.2562	0.06
C03	Surgery + adjuvant chemotherapy	Post-ACT_1	6	6	10.1175	20	15791992	45846	3883.5	11.8053	96	0.1501-0.1841	0.165
C03	Surgery + adjuvant chemotherapy	Post-ACT_2	13	6.4	5.7375	20	24827093	77638.5	4401.5	17.6391	101	0.1422-0.1648	0.178
C03	Surgery + adjuvant chemotherapy	Post-ACT_3	19	5.3	4.5566	16.7	22546739	71262.5	3506.5	20.323	96	0.1663-0.2164	0.173
C04	Surgery + adjuvant chemotherapy	Pre-op		4	5.475	15	12436298	43301.5	3771	11.4828	96	0.1992-0.2445	0.072
C05	Surgery + adjuvant chemotherapy	Pre-op		4	4.05	11	8633903	29773.5	2553	11.6622	96	0.2941-0.3722	0.065
C05	Surgery + adjuvant chemotherapy	EOT	1	6.3	5.62857	20	19036782	57705.5	4440.5	12.9953	93	0.338-0.416	0.12
C05	Surgery + adjuvant chemotherapy	Post-ACT_1	5	5.3	6.50943	20	14573731	41193	4632	8.89313	99	0.1414-0.1590	0.128
C05	Surgery + adjuvant chemotherapy	Post-ACT_2	11	5.2	6.72115	20	18273547	56295.5	4337.5	12.9788	97	0.1422-0.1668	0.139
C05	Surgery + adjuvant chemotherapy	Post-ACT_3	17	5	14.22	20	20545842	61490.5	4723	13.0194	95	0.1409-0.1539	0.227
C06	Surgery only	Pre-op		4	3.72375	10	10167692	33765.5	2193	15.3969	96	0.3423-0.4267	0.087
C07	Surgery only	Pre-op		4	6.45	14	13065954	44745	3291.5	13.5941	96	0.2282-0.284	0.097
C07	Surgery only	Postop_1	6	6	5.33333	16.6	24382945	66208.5	4555	14.5353	89	0.329-0.412	0.079
C07	Surgery only	Postop_2	13	5.3	5.12264	18.82	22793226	69170	4489	15.4088	100	0.1420-0.1580	0.13
C07	Surgery only	Postop_3	24	5.4	6.27778	20	21269166	65151	4380.5	14.873	97	0.1422-0.1733	0.245
C08	Surgery + adjuvant chemotherapy	Pre-op		4	6.3	19	13755902	45727.5	4617.5	9.90309	96	0.1627-0.1992	0.085
C08	Surgery + adjuvant chemotherapy	EOT	1	6.2	14.4871	20	19384563	58592	5544	10.5685	96	0.271-0.355	0.161
C08	Surgery + adjuvant chemotherapy	Post-ACT_1	5	5.4	19.575	20	25599949	76685	5263.5	14.5692	100	0.1367-0.1420	0.143
C08	Surgery + adjuvant chemotherapy	Post-ACT_2	12	5.3	12.8123	20	16984989	52531	4014	13.0869	96	0.1453-0.1857	0.172
C08	Surgery + adjuvant chemotherapy	Post-ACT_3	17	5.8	16.8284	20	22519007	67694.5	4584	14.7676	94	0.1416-0.1592	0.259
C10	Surgery + adjuvant chemotherapy	Pre-op		4	2.23125	10	13382101	44264	3344	13.2368	96	0.2246-0.2887	0.07
C10	Surgery + adjuvant chemotherapy	EOT	0	5.6	10.7946	20	24545334	72028.5	5747	12.5332	97	0.261-0.338	0.141
C10	Surgery + adjuvant chemotherapy	Post-ACT_1	2	5	6.009	20	19906805	59847	4731	12.65	99	0.1409-0.1537	0.133
C11	Surgery only	Pre-op		4	4.0125	20	17788028	60267	4791	12.5792	96	0.1568-0.1947	0.067
C12	Surgery + adjuvant chemotherapy	Pre-op		4	3.36375	10	16744144	55806	3320.5	16.8065	95	0.2262-0.2869	0.102
C12	Surgery + adjuvant chemotherapy	EOT	0	6.2	32.4194	20	18679128	55613.5	4846	11.4762	97	0.31-0.4	0.164
C12	Surgery + adjuvant chemotherapy	Post-ACT_2	12	5.3	5.54717	15.48	21572756	66277.5	3372.5	19.6523	95	0.1729-0.2122	0.16
C13	Surgery only	Pre-op		4	16.0125	20	13947788	47419	5251	9.03047	96	0.1431-0.1798	0.078
C13	Surgery only	Postop_1	7	4.1	34.7195	20	23514478	64324	4637	13.8719	89	0.323-0.405	0.065
C13	Surgery only	Postop_2	12	4.8	28.8531	20	14548772	40056	5112.5	7.83491	100	0.1380-0.1464	0.18
C13	Surgery only	Postop_3	24	4.7	8.32979	20	20358473	60610.5	5070	11.9547	98	0.1384-0.1431	0.223
C14	Surgery only	Pre-op		4	4.1625	11	11694367	38415.5	3204	11.9899	96	0.2344-0.2948	0.079
C14	Surgery only	Postop_1	4	4	3.72375	11.5	24799101	59426.5	2862	20.764	82	0.524-0.701	0.102
C14	Surgery only	Postop_2	12	5.1	6.23529	20	14659894	40373	5246	7.69596	101	0.1368-0.1483	0.147
C14	Surgery only	Postop_3	26	5	10.23	20	19190734	61066.5	4858	12.5703	100	0.1400-0.1578	0.141
C17	Surgery only	Pre-op		4	5.6	17	13179218	44544	3693	12.0617	96	0.1895-0.2429	0.076
C18	Surgery only	Pre-op		4	3.129	17	15057693	51131	4444.5	11.5043	96	0.1690-0.2130	0.064
C18	Surgery only	Postop_1	5	2	5.4225	11.4	20880806	48715.5	2964	16.4357	79	0.506-0.636	0.078
C18	Surgery only	Postop_2	10	5.8	7.01638	20	17728508	52197.5	5613	9.29939	101	0.1334-0.1415	0.135
C18	Surgery only	Postop_3	23	6.8	16.4118	20	19296827	58710.5	4686.5	12.5276	97	0.1411-0.1539	0.232
C19	Surgery only	Pre-op		4	3.1885	17	14215951	47350	4265	11.102	95	0.1761-0.2212	0.086
C19	Surgery only	Postop_1	5	4	5.25	14.5	23948944	63932.5	4093.5	15.6181	89	0.366-0.466	0.097
C19	Surgery only	Postop_2	13	5.4	3.20278	11.99	19811841	57400.5	2879	19.9377	100	0.2025-0.2463	0.196
C19	Surgery only	Postop_3	27	4.4	13.5443	20	17294333	63497.5	4173.5	15.2144	99	0.1420-0.1798	0.168
C20	Surgery + adjuvant chemotherapy	Pre-op		4	11.305	20	13838786	48193	4682	10.2933	97	0.1604-0.2027	0.106
C20	Surgery + adjuvant chemotherapy	EOT	1	5.3	10.0909	20	19136671	57927	5362	10.8032	98	0.280-0.343	0.121
C20	Surgery + adjuvant chemotherapy	Post-ACT_1	5	5.6	6.67768	20	12524234	35704	4780.5	7.46867	99	0.1406-0.1557	0.133
C20	Surgery + adjuvant chemotherapy	Post-ACT_2	12	4.5	15.1667	20	17835697	55745	4229.5	13.18	96	0.1422-0.1705	0.16
C20	Surgery + adjuvant chemotherapy	Post-ACT_3	18	5	8.37	20	19180158	57870.5	4801	12.0538	95	0.1404-0.1484	0.234
C21	Surgery only	Pre-op		4	4.445	13	14020989	45112	3390	13.3074	96	0.2216-0.2880	0.082
C21	Surgery only	Postop_1	6	6.5	3.93846	13.3	16852148	37836	3486.5	10.8521	81	0.430-0.532	0.106
C21	Surgery only	Postop_2	12	7	4.67229	18.9	17396621	49855	4421	11.2769	99	0.1421-0.1615	0.121
C21	Surgery only	Postop_3	19	6.2	5.56452	20	23744654	73875.5	4503.5	16.404	101	0.1419-0.1610	0.15
C22	Surgery only	Pre-op		4	3.381	12	15709530	51581.5	3534	14.5958	97	0.2125-0.2726	0.074
C22	Surgery only	Postop_1	7	7	1.625	12.48	11256146	21694	1763.5	12.3017	75	0.851-1.089	0.118
C22	Surgery only	Postop_2	13	6.8	4.40206	17.3	18338845	56377.5	3836.5	14.695	103	0.1520-0.1914	0.169
C22	Surgery only	Postop_3	20	5.6	3.77679	14.66	21028508	63899.5	3890.5	16.4245	95	0.1499-0.1935	0.174
C23	Surgery + adjuvant chemotherapy	Pre-op		4	4.795	19	16029107	54573.5	4988.5	10.9399	97	0.1506-0.1858	0.068
C23	Surgery + adjuvant chemotherapy	EOT	1	5.4	4.61111	20	19007560	55924	5110.5	10.943	98	0.294-0.368	0.149
C23	Surgery + adjuvant chemotherapy	Post-ACT_1	9	6	6.7675	20	16886805	42765.5	5224.5	8.18557	99	0.1438-0.1876	0.183
C24	Surgery + adjuvant chemotherapy	Pre-op		4	5.495	16	14241287	47991	4157.5	11.5432	95	0.1807-0.2396	0.103
C24	Surgery + adjuvant chemotherapy	EOT	1	4	26.175	16	21044500	51200	3762.5	13.608	83	0.403-0.537	0.102
C25	Surgery only	Pre-op		2	6.105	17	13769184	47191	3686.5	12.801	96	0.2038-0.2556	0.084
C25	Surgery only	Postop_1	4	4	5.7	20	20276813	53003	3977	13.3274	86	0.377-0.478	0.076
C25	Surgery only	Postop_2	13	4.8	8.4976	20	20926651	60735.5	5144	11.8071	102	0.1377-0.1419	0.157
C25	Surgery only	Postop_3	26	4.7	5.41596	20	20644973	67592	5028	13.4431	100	0.1387-0.1455	0.16
C26	Surgery only	Pre-op		4	2.65125	12	12352243	41794.5	3361.5	12.4333	97	0.2235-0.2866	0.087
C26	Surgery only	Postop_1	5	6	6	18.7	26056853	67069	5167	12.9803	87	0.290-0.375	0.095
C26	Surgery only	Postop_2	10	4.8	10.8125	19.14	19634580	58932	5042.5	11.6871	101	0.1386-0.1454	0.131
C26	Surgery only	Postop_3	22	5.2	6.66346	20	21020502	64335.5	4827.5	13.3269	96	0.1402-0.1508	0.161
C27	Surgery only	Pre-op		4	3.6825	14	12703891	42610	4087.5	10.4245	96	0.1838-0.2293	0.069
C27	Surgery only	Postop_1	7	6	8.18933	20	16132363	41105	4710	8.72718	90	0.318-0.403	0.092
C27	Surgery only	Postop_2	11	5.8	10.6034	20	19379560	58097	5221.5	11.1265	100	0.1371-0.1422	0.133
C27	Surgery only	Postop_3	24	5.4	7.86111	20	21552209	63924.5	5208	12.2743	101	0.1372-0.1421	0.253
C29	Surgery only	Pre-op		4	4.65	19	14119816	49318	3920.5	12.5795	96	0.1916-0.2507	0.089
C29	Surgery only	Postop_1	4	4	5.1	13.1	18333977	46915	3707.5	12.6541	89	0.405-0.518	0.095
C30	Surgery + adjuvant chemotherapy	Pre-op		4	4.875	20	16636266	56801	4182	13.5823	94	0.1796-0.2335	0.084
C30	Surgery + adjuvant chemotherapy	EOT	0	6.6	4.77273	18.2	19746121	61461	4325.5	14.209	98	0.347-0.434	0.154
C30	Surgery + adjuvant chemotherapy	Post-ACT_1	5	4.8	7.28125	18.1	19689715	58485	5149	11.3585	100	0.1377-0.1419	0.15
C30	Surgery + adjuvant chemotherapy	Post-ACT_2	14	5.2	8.04808	20	17370097	53574	3839	13.9552	97	0.1519-0.1968	0.174
C31	Surgery + adjuvant chemotherapy	Pre-op		4	8.625	20	18688851	66249	4872.5	13.5965	96	0.1542-0.2001	0.098
C31	Surgery + adjuvant chemotherapy	EOT	1	5.3	10.5849	20	20847427	62907	5224	12.0419	95	0.287-0.366	0.12
C31	Surgery + adjuvant chemotherapy	Post-ACT_1	8	6	6.75	17.65	18251219	55308.5	4699	11.7703	99	0.1410-0.1580	0.137
C31	Surgery + adjuvant chemotherapy	Post-ACT_2	13	4.4	2.72727	20	22720787	71431	4572	15.6236	97	0.1417-0.1659	0.162
C31	Surgery + adjuvant chemotherapy	Post-ACT_3	19	4.1	5.81707	16.57	19956231	63707.5	3717	17.1395	99	0.1569-0.2074	0.146
C32	Surgery + adjuvant chemotherapy	Pre-op		4	3.56625	12	11748498	39214	3346.5	11.7179	95	0.2245-0.2897	0.09
C33	Surgery + adjuvant chemotherapy	Pre-op		4	7.8375	20	16743765	58129	5763.5	10.0857	97	0.1331-0.1601	0.054
C33	Surgery + adjuvant chemotherapy	EOT	0	2	7.44	15	19142470	62469	4210	14.8382	86	0.1331-0.1601	0.054
C33	Surgery + adjuvant chemotherapy	Post-ACT_1	9	7.6	31.0263	20	22437837	66423.5	5080	13.0755	100	0.1383-0.1455	0.147
C35	Surgery + adjuvant chemotherapy	Pre-op		4	8.1375	20	14914785	51589	4910	10.5069	95	0.1530-0.1868	0.068
C35	Surgery + adjuvant chemotherapy	EOT	1	6.3	3.69762	20	16871368	47881	5047	9.48702	99	0.297-0.373	0.136
C35	Surgery + adjuvant chemotherapy	Post-ACT_1	7	4.3	5.09302	17.26	19094098	56611	4733	11.9609	98	0.1408-0.1533	0.139
C36	Surgery only	Pre-op		4	6.5625	18	11595326	39312.5	4470.5	8.79376	97	0.1681-0.211	0.086
C36	Surgery only	Postop_1	4	4	6.225	20	21916843	63158	6067	10.4101	94	0.247-0.312	0.087
C36	Surgery only	Postop_2	10	5.4	5.66667	16.15	15159293	42839.5	4497	9.52624	101	0.1419-0.1629	0.129
C36	Surgery only	Postop_3	21	5.4	6.075	20	16688559	51086	4409.5	11.5854	95	0.1422-0.1672	0.153
C37	Surgery + adjuvant chemotherapy	Pre-op		4	2.2875	9	7580900	22897	2015	11.3633	95	0.3725-0.4770	0.091
C37	Surgery + adjuvant chemotherapy	EOT	2	5.5	3.19091	20	24698387	66850.5	5879.5	11.3701	91	0.255-0.317	0.076
C37	Surgery + adjuvant chemotherapy	Post-ACT_2	14	4.7	6.79787	8.3	18746353	52819.5	2228.5	23.7018	90	0.2616-0.3255	0.164
C37	Surgery + adjuvant chemotherapy	Post-ACT_3	20	5.6	6.75	17.23	20141630	64879.5	3777.5	17.1752	99	0.1544-0.1993	0.156
C38	Surgery only	Pre-op		4	4.275	20	16402112	56957.5	4119.5	13.8263	94	0.1824-0.2442	0.122
C38	Surgery only	Postop_1	6	6.2	8.83871	20	17613524	46195.5	4507.5	10.2486	91	0.333-0.420	0.092
C38	Surgery only	Postop_2	12	4.9	9.26633	20	20626334	59324	4885.5	12.1429	99	0.1398-0.1460	0.155
C38	Surgery only	Postop_3	28	4.3	9.87209	20	19369871	60947	4393	13.8737	99	0.1710-0.2193	0.193
C39	Surgery + adjuvant chemotherapy	Pre-op		4	5.3625	20	13450937	46678	4394.5	10.6219	96	0.1710-0.2192	0.092
C39	Surgery + adjuvant chemotherapy	Post-ACT_1	4	4.8	5.20937	17.3	18617705	56765.5	5053	11.234	96	0.297-0.375	0.144
C39	Surgery + adjuvant chemotherapy	Post-ACT_2	16	5.2	12.9519	20	20536342	53473.5	4670.5	11.4492	97	0.1412-0.1619	0.163
C39	Surgery + adjuvant chemotherapy	Post-ACT_3	22	4.4	11.3864	20	19833825	63673	4987	12.7678	100	0.1391-0.1436	0.185
C40	Surgery + adjuvant chemotherapy	Pre-op		4	5.325	15	17312550	58325.5	4585.5	12.7196	95	0.1638-0.1995	0.099
C40	Surgery + adjuvant chemotherapy	EOT	1	5.7	3.81579	15.1	19282486	56514.5	4108	13.7572	98	0.365-0.458	0.14
C40	Surgery + adjuvant chemotherapy	Post-ACT_2	11	4.7	4.41383	12.2	22643122	67544	2550	26.4878	95	0.2286-0.2799	0.17
C40	Surgery + adjuvant chemotherapy	Post-ACT_3	17	5.1	2.58824	9.15	20723584	64883	2202	29.4655	100	0.2647-0.3297	0.192
C41	Surgery + adjuvant chemotherapy	Pre-op		4	12.9	20	12755042	43576.5	4569	9.53743	97	0.1644-0.2128	0.137
C41	Surgery + adjuvant chemotherapy	EOT	2	4	4.425	14.1	21975446	53631	3412.5	15.716	83	0.440-0.578	0.098
C41	Surgery + adjuvant chemotherapy	Post-ACT_1	8	5.3	8.03774	14.38	17615756	50290.5	3550	14.1663	100	0.1642-0.2022	0.135
C41	Surgery + adjuvant chemotherapy	Post-ACT_2	15	4.8	6.40625	15.15	19589507	62544.5	3515.5	17.7911	100	0.1659-0.2084	0.158
C42	Surgery only	Pre-op		4	8.19	20	13954001	47985.5	5277	9.09333	97	0.1424-0.1833	0.102
C43	Surgery + adjuvant chemotherapy	Pre-op		4	4.865	20	12619777	42656	3407.5	12.5183	94	0.2205-0.2865	0.101
C43	Surgery + adjuvant chemotherapy	EOT	2	4.4	36.5795	20	17376218	50580.5	5764	8.77524	98	0.260-0.326	0.138
C43	Surgery + adjuvant chemotherapy	Post-ACT_1	7	4.5	7.4	20	24379079	69491.5	4835.5	14.3711	101	0.1402-0.1488	0.163
C43	Surgery + adjuvant chemotherapy	Post-ACT_2	12	5.9	4.88136	20	22718462	69471.5	4906	14.1605	98	0.1397-0.1469	0.149
C43	Surgery + adjuvant chemotherapy	Post-ACT_3	19	4.8	4.65625	20	18653852	58537.5	4660.5	12.5603	100	0.1413-0.1588	0.164
C44	Surgery + adjuvant chemotherapy	Pre-op		4	3.55125	11	10635960	34349.5	2832	12.1291	96	0.2652-0.3450	0.099
C44	Surgery + adjuvant chemotherapy	EOT	2	4.6	12.6848	20	17835887	51618.5	5242	9.8471	101	0.1369-0.1422	0.126
C44	Surgery + adjuvant chemotherapy	Post-ACT_1	9	4.7	5.29787	19.93	27426500	84998	4597.5	18.4879	101	0.1416-0.1577	0.145
C44	Surgery + adjuvant chemotherapy	Post-ACT_2	15	4.7	7.69149	15.53	24259624	77953.5	3449.5	22.5985	101	0.1690-0.2115	0.144
										*Months after surgery or months after completion of adjuvant chemotherapy

## Sheet: S-4
Table S4: Summary of conversion rate from cfDNA molecules to assay libraries.
Patient	Timepoint (months)*	Library cfTNA input (ng)	Expected amplicon molecular coverage	Median amplicon molecular coverage	Library conversion rate (%)
C02		13	3900	3031	0.777179
C03		13	3900	3643	0.934103
C03	6	20	6000	3883.5	0.64725
C03	13	20	6000	4401.5	0.733583
C03	19	16.7	5010	3506.5	0.6999
C04		15	4500	3771	0.838
C05		11	3300	2553	0.773636
C05	1	20	6000	4440.5	0.740083
C05	5	20	6000	4632	0.772
C05	11	20	6000	4337.5	0.722917
C05	17	20	6000	4723	0.787167
C06		10	3000	2193	0.731
C07		14	4200	3291.5	0.78369
C07	6	16.6	4980	4555	0.914659
C07	13	18.82	5646	4489	0.795076
C07	24	20	6000	4380.5	0.730083
C08		19	5700	4617.5	0.810088
C08	1	20	6000	5544	0.924
C08	5	20	6000	5263.5	0.87725
C08	12	20	6000	4014	0.669
C08	17	20	6000	4584	0.764
C10		10	3000	3344	1
C10	0	20	6000	5747	0.957833
C10	2	20	6000	4731	0.7885
C11		20	6000	4791	0.7985
C12		10	3000	3320.5	1
C12	0	20	6000	4846	0.807667
C12	12	15.48	4644	3372.5	0.726206
C13		20	6000	5251	0.875167
C13	7	20	6000	4637	0.772833
C13	12	20	6000	5112.5	0.852083
C13	24	20	6000	5070	0.845
C14		11	3300	3204	0.970909
C14	4	11.5	3450	2862	0.829565
C14	12	20	6000	5246	0.874333
C14	26	20	6000	4858	0.809667
C17		17	5100	3693	0.724118
C18		17	5100	4444.5	0.871471
C18	5	11.4	3420	2964	0.866667
C18	10	20	6000	5613	0.9355
C18	23	20	6000	4686.5	0.781083
C19		17	5100	4265	0.836275
C19	5	14.5	4350	4093.5	0.941034
C19	13	11.99	3597	2879	0.800389
C19	27	20	6000	4173.5	0.695583
C20		20	6000	4682	0.780333
C20	12	20	6000	4229.5	0.704917
C20	18	20	6000	4801	0.800167
C20	1	20	6000	5362	0.893667
C20	5	20	6000	4780.5	0.79675
C21		13	3900	3390	0.869231
C21	6	13.3	3990	3486.5	0.87381
C21	12	18.9	5670	4421	0.779718
C21	19	20	6000	4503.5	0.750583
C22		12	3600	3534	0.981667
C22	7	12.48	3744	1763.5	0.47102
C22	13	17.3	5190	3836.5	0.73921
C22	20	14.66	4398	3890.5	0.884607
C23		19	5700	4988.5	0.875175
C23	1	20	6000	5110.5	0.85175
C23	9	20	6000	5224.5	0.87075
C24		16	4800	4157.5	0.866146
C24	1	16	4800	3762.5	0.783854
C25		17	5100	3686.5	0.722843
C25	4	20	6000	3977	0.662833
C25	13	20	6000	5144	0.857333
C25	26	20	6000	5028	0.838
C26		12	3600	3361.5	0.93375
C26	5	18.7	5610	5167	0.921034
C26	10	19.14	5742	5042.5	0.878178
C26	22	20	6000	4827.5	0.804583
C27		14	4200	4087.5	0.973214
C27	7	20	6000	4710	0.785
C27	11	20	6000	5221.5	0.87025
C27	24	20	6000	5208	0.868
C29		19	5700	3920.5	0.687807
C29	4	13.1	3930	3707.5	0.943384
C30		20	6000	4182	0.697
C30	0	18.2	5460	4325.5	0.792216
C30	5	18.1	5430	5149	0.94825
C30	14	20	6000	3839	0.639833
C31		20	6000	4872.5	0.812083
C31	1	20	6000	5224	0.870667
C31	8	17.65	5295	4699	0.887441
C31	13	20	6000	4572	0.762
C31	19	16.57	4971	3717	0.747737
C32		12	3600	3346.5	0.929583
C33		20	6000	5763.5	0.960583
C33	0	15	4500	4210	0.935556
C33	9	20	6000	5080	0.846667
C35		20	6000	4910	0.818333
C35	1	20	6000	5047	0.841167
C35	7	17.26	5178	4733	0.914059
C36		18	5400	4470.5	0.82787
C36	4	20	6000	6067	1
C36	10	16.15	4845	4497	0.928173
C36	21	20	6000	4409.5	0.734917
C37		9	2700	2015	0.746296
C37	2	20	6000	5879.5	0.979917
C37	14	8.3	2490	2228.5	0.89498
C37	20	17.23	5169	3777.5	0.730799
C38		20	6000	4119.5	0.686583
C38	6	20	6000	4507.5	0.75125
C38	12	20	6000	4885.5	0.81425
C38	28	20	6000	4394	0.732333
C39		20	6000	4394.5	0.732417
C39	4	17.3	5190	5053	0.973603
C39	16	20	6000	4670.5	0.778417
C39	22	20	6000	4987	0.831167
C40		15	4500	4585.5	1
C40	1	15.1	4530	4108	0.906843
C40	11	12.2	3660	2550	0.696721
C40	17	9.15	2745	2202	0.802186
C41		20	6000	4569	0.7615
C41	2	14.1	4230	3412.5	0.806738
C41	8	14.38	4314	3550	0.822902
C41	15	15.15	4545	3515.5	0.773487
C42		20	6000	5277	0.8795
C43		20	6000	3407.5	0.567917
C43	2	20	6000	5764	0.960667
C43	7	20	6000	4835.5	0.805917
C43	12	20	6000	4906	0.817667
C43	19	20	6000	4660.5	0.77675
C44		11	3300	2832	0.858182
C44	2	20	6000	5242	0.873667
C44	9	19.93	5979	4597.5	0.768941
C44	15	15.53	4659	3449.5	0.740395
					*Months after surgery or months after completion of adjuvant chemotherapy

## Sheet: S-5
Table S5: Summary of genomic mutations detected in pre-operative plasma cfDNA using tumor-agnostic approach.
Patient	Mutation class	Pos hg19	Gene	Mutation ID	Coding	Ref	Alt	Mutation function	Oncomine Gene Class	Total coverage	Molecular coverage	Molecular alt allele count	VAF %	Comment
C02	SNV	chr17:7577568	TP53	p.C238S	c.713G>C	C	G	Missense	Loss-of-function	44673	2588	41	1.5842	CH mutation
C03	No mutations detected
C04	No mutations detected
C05	No mutations detected
C06	No mutations detected
C07	No mutations detected
C08	SNV	chr12:25398279	KRAS	p.G13D	c.38G>A	C	T	missense	Gain-of-function	34203	4283	17	0.396918
C10	No mutations detected
C11	SNV	chr17:7577120	TP53	p.R273H	c.818G>A	C	T	Missense	Loss-of-function	64785	3235	6	0.185471	CH mutation
C12	SNV	chr20:57484420	GNAS	p.R201C	c.601C>T	C	T	Missense	Gain-of-function	76250	4113	13	0.316071	CH mutation
C12	SNV	chr17:7577538	TP53	p.R248Q	p.R248Q	C	T	missense	Loss-of-function	59249	2552	32	1.25392
C13	SNV	chr17:7577121	TP53	p.R273C	c.817C>T	G	A	missense	Loss-of-function	41210	3351	5	0.149209
C14	No mutations detected
C17	No mutations detected
C18	No mutations detected
C19	No mutations detected
C20	SNV	chr7:140453134	BRAF	p.V600E	c.1799T>A	A	T	missense	Gain-of-function	59732	4498	24	0.53357
C20	SNV	chr17:7578272	TP53	p.H193Y	c.577C>T	G	A	missense	Loss-of-function	49669	5079	25	0.492223
C21	No mutations detected
C22	SNV	chr17:7577511	TP53	p.L257P	c.770T>C	A	G	missense	Loss-of-function	50177	2431	13	0.534759
C23	SNV	chr17:7577094	TP53	p.R282W	c.844C>T	G	A	Missense	Loss-of-function	55494	3454	7	0.202664	CH mutation
C24	No mutations detected
C25	SNV	chr17:7578457	TP53	p.R158H	c.473G>A	C	T	Missense	Loss-of-function	56077	3249	5	0.153894	CH mutation
C25	SNV	chr5:112175162	APC	p.Q1291*	c.3871C>T	C	T	nonsense	Loss-of-function	44995	3059	6	0.196143
C26	Indel	chr17:7578263	TP53	p.R196*	c.586C>T	G	A	Nonsense	Loss-of-function	36151	3634	10	0.275179	CH mutation
C27	SNV	chr17:7577570	TP53	p.M237I	c.711G>A	C	T	Missense	Loss-of-function	47563	3221	11	0.341509	CH mutation
C29	No mutations detected
C30	SNV	chr5:112174631	APC	p.R1114*	c.3340C>T	C	T	nonsense	Loss-of-function	64766	3997	6	0.150113
C30	SNV	chr17:7578492	TP53	p.W146*	c.438G>A	C	T	nonsense	Loss-of-function	58549	3448	13	0.37703
C31	No mutations detected
C32	No mutations detected
C33	No mutations detected
C35	SNV	chr12:25378562	KRAS	p.A146T	c.436G>A	C	T	missense	Gain-of-function	33406	3561	21	0.589722
C36	SNV	chr17:7577094	TP53	p.R282W	c.844C>T	G	A	missense	Loss-of-function	35772	2914	16	0.549073
C37	SNV	chr17:7577121	TP53	p.R273C	c.817C>T	G	A	Missense	Loss-of-function	23344	1411	5	0.354359	CH mutation
C37	SNV	chr17:7577539	TP53	p.R248W	c.742C>T	G	A	missense	Loss-of-function	25596	1714	4	0.233372
C38	No mutations detected
C39	SNV	chr12:25398283	KRAS	p.G12V	c.35G>T	A	C	missense	Gain-of-function	38047	4300	9	0.209302
C40	No mutations detected
C41	SNV	chr4:153247289	FBXW7	p.R505C	c.1513C>T	G	A	missense	Loss-of-function	35822	4208	367	8.72148
C41	SNV	chr5:112175211	APC	p.E1309*	c.3925G>T	TAAAAG	TAAAAT	nonsense	Loss-of-function	50357	3594	512	14.246
C42	No mutations detected
C43	SNV	chr17:7577538	TP53	p.R248Q	c.743G>A	C	T	missense	Loss-of-function	32123	2148	31	1.4432
C44	SNV	chr17:7578403	TP53	p.C176Y	c.527G>A	C	T	Missense	Loss-of-function	38626	2945	3	0.101868	CH mutation
C44	SNV	chr7:140453134	BRAF	p.V600E	c.1799T>A	A	T	missense	Gain-of-function	29802	2138	8	0.374181
C44	SNV	chr17:7578263	TP53	p.R196*	c.586C>T	G	A	nonsense	Loss-of-function	28192	2766	14	0.506146

## Sheet: S-6
Table S6: Summary of sequencing parameters of PBCs.
Patient	gDNA input (ng)	Mapped reads	Mean read length (bp)	Median amplicon total coverage	Median amplicon collapsed coverage	Ratio median total coverage/molecular coverage	Variant LOD	MAPD
C02	20	17369993	70	46870	2495.5	18.7818	0.2336-0.3478	0.319
C03	20	14622244	90	38084	2704	14.0843	0.2156-0.3086	0.315
C04	20	17561037	93	48555.5	2651	18.3159	0.2199-0.3192	0.345
C05	20	15970510	91	42174.5	2008.5	20.998	0.2902-0.4045	0.223
C06	20	16538697	91	44846.5	2601.5	17.2387	0.2241-0.3217	0.347
C07	20	16575146	92	44984	2630	17.1042	0.2216-0.3194	0.325
C08	20	17541449	93	48645.5	2803.5	17.3517	0.2080-0.2980	0.347
C10	20	18285172	93	51380	2715	18.9245	0.2147-0.3146	0.33
C11	20	18095972	95	55037	2526.5	21.7839	0.2307-0.3280	0.34
C12	20	19313711	94	58522	2499	23.4182	0.2332-0.3381	0.341
C13	20	18117930	94	54974	2515.5	21.8541	0.2317-0.3427	0.351
C14	20	16437684	96	49469	2490	19.8671	0.2341-0.3476	0.356
C17	20	16334431	95	49846.5	2501	19.9306	0.2330-0.3429	0.328
C18	20	20152453	96	61404.5	2621.5	23.4234	0.2224-0.3280	0.367
C19	20	19752327	95	59394	2570.5	23.106	0.2268-0.3310	0.337
C20	20	19725251	95	60885.5	2471.5	24.635	0.2359-0.3499	0.362
C21	20	17826326	92	46469	2687	17.294	0.2169-0.3199	0.344
C22	20	19497508	93	54582	2760	19.7761	0.2112-0.3019	0.364
C23	20	17581223	91	47894	2474.5	19.355	0.2356-0.3457	0.335
C24	20	17831779	91	48431	2724	17.7794	0.2140-0.3184	0.353
C25	20	18762945	91	50801.5	2840.5	17.8847	0.2052-0.3049	0.35
C26	20	17020504	90	45827.5	2756.5	16.6252	0.2115-0.3131	0.373
C27	20	20625959	90	55873	2965.5	18.841	0.1966-0.2913	0.362
C29	20	17779050	90	48267	2401.5	20.0987	0.2427-0.3526	0.363
C30	20	17905302	90	49135	2450.5	20.051	0.2379-0.3727	0.326
C31	20	17018126	91	47315.5	2384.5	19.8429	0.2445-0.3777	0.357
C32	20	15675630	90	43190	2503	17.2553	0.2329-0.3598	0.362
C33	20	17269253	90	47400	2591.5	18.2906	0.2250-0.3476	0.359
C35	20	15967729	91	44080	2670	16.5094	0.2183-0.3221	0.355
C36	20	16107129	89	42487.5	2645.5	16.0603	0.2204-0.3268	0.339
C37	20	18400881	89	50869	2540	20.0272	0.2295-0.3602	0.354
C38	20	17910129	90	49232	2791.5	17.6364	0.2089-0.3237	0.368
C39	20	17250148	93	49992	2650	18.8649	0.22-0.3344	0.32
C40	20	16943580	92	47773.5	2306	20.717	0.2527-0.3989	0.314
C41	20	17091321	93	48599	2502	19.4241	0.2330-0.3563	0.359
C42	20	17817796	92	50932.5	2364.5	21.5405	0.2465-0.3852	0.344
C43	20	15521270	87	39508	1106	35.7215	0.5263-0.7890	0.364
C44	20	20039748	98	58236	6907.5	8.43084	0.1283-0.1416	0.331

## Sheet: S-7
Table S7. Summary of genomic alterations detected in PBCs.
Patient	Mutation class	Pos hg19	Gene	Mutation ID	Coding	Ref	Alt	Mutation function	Oncomine Gene Class	Total coverage	Molecular coverage	Molecular alt allele count	VAF %
C02	SNV	chr17:7577568	TP53	p.C238S	c.713G>C	C	G	Missense	Loss-of-function	62263	1853	26	1.4031
C08	SNV	chr17:7577535	TP53	p.R249M	c.746G>T	C	A	Missense	Loss-of-function	67437	1818	2	0.110011
C11	SNV	chr17:7577120	TP53	p.R273H	c.818G>A	C	T	Missense	Loss-of-function	47250	1259	1	0.0794
C12	SNV	chr20:57484420	GNAS	p.R201C	c.601C>T	C	T	Missense	Gain-of-function	66009	2869	3	0.1045
C14	SNV	chr17:7578536	TP53	p.K132Q	c.394A>C	T	G	Missense	Loss-of-function	70533	3013	7	0.2323
C23	SNV	chr17:7577094	TP53	p.R282W	c.844C>T	G	A	Missense	Loss-of-function	48340	1294	1	0.0773
C25	SNV	chr17:7578457	TP53	p.R158H	c.473G>A	C	T	Missense	Loss-of-function	64216	3170	2	0.0631
C26	Indel	chr17:7578263	TP53	p.R196*	c.586C>T	G	A	Nonsense	Loss-of-function	51602	3488	13	0.3727
C27	SNV	chr17:7577570	TP53	p.M237I	c.711G>A	C	T	Missense	Loss-of-function	68349	2000	1	0.05
C37	SNV	chr17:7577121	TP53	p.R273C	c.817C>T	G	A	Missense	Loss-of-function	45517	1288	1	0.0776
C44	SNV	chr17:7578403	TP53	p.C176Y	c.527G>A	C	T	Missense	Loss-of-function	84936	8395	5	0.0596

## Sheet: S-8
Table S8: Summary of sequencing parameters of tumor tissue.
Patient	gDNA input (ng)	Mapped reads	Mean read length (bp)	Median amplicon total coverage	Median amplicon collapsed coverage	Ratio median total coverage/molecular coverage	Variant LOD	MAPD
C02	20	7525262	85	18783.5	1854.5	10.1286	0.6363-0.7056	0.315
C03	20	8592849	89	22294	1969.5	11.3196	0.6289-0.6931	0.31
C04	20	7150364	87	17356.5	1851	9.37682	0.6366-0.7055	0.335
C05	20	20569246	91	56855	2547.5	22.318	0.2288-0.3439	0.328
C06	20	7680132	88	18891.5	1982	9.53153	0.6284-0.6929	0.343
C07	20	8401566	90	19205	2537.5	7.56847	0.5965-0.6292	0.241
C08	20	19804681	89	52016.5	2427.5	21.428	0.2401-0.3149	0.203
C10	20	7944870	87	18849	1859.5	10.1366	0.6357-0.7056	0.332
C11	17.68	4724320	83	9470.5	1409	6.72143	0.6775-0.7449	0.149
C12	20	18015550	89	49302	2207	22.3389	0.2641-0.4311	0.337
C13	20	6805717	89	15713.5	2348	6.69229	0.6068-0.6356	0.269
C14	20	7429212	88	18262	1518.5	12.0263	0.6666-0.7384	0.344
C17	20	8454211	89	21539	2102	10.2469	0.6205-0.6864	0.366
C18	20	7258227	86	18459	1661.5	11.1098	0.6516-0.7157	0.349
C19	20	7266389	87	16426.5	2163.5	7.59256	0.6151-0.6777	0.331
C20	20	5545682	86	12080	1856	6.50862	0.6360-0.6906	0.423
C21	20	7543678	88	18903.5	1983	9.53278	0.6284-0.7079	0.359
C22	20	8265169	89	18773	1890.5	9.93018	0.6321-0.7152	0.365
C23	20	5967675	86	12719.5	1907	6.6699	0.6304-0.6809	0.357
C24	20	8064839	89	18265	2674.5	6.82931	0.5905-0.6197	0.259
C25	20	7085424	89	17377.5	1630.5	10.6578	0.6522-0.7307	0.376
C26	20	18116786	89	49032	2118	23.1501	0.2751-0.4820	0.387
C27	20	7049639	89	17867.5	1892.5	9.44122	0.6319-0.7062	0.344
C29	20	7326088	85	15389.5	2150	7.15791	0.6163-0.6878	0.354
C30	20	7713598	84	15634	2008	7.78586	0.6271-0.6945	0.345
C31	20	7909166	88	12614	1991	6.33551	0.6280-0.6846	0.376
C32	20	7413801	84	15583	1979.5	7.87219	0.6285-0.6897	0.402
C33	20	6763527	88	15050.5	2087	7.21155	0.6217-0.6789	0.323
C35	20	8110269	89	18209.5	2168.5	8.39728	0.6146-0.6799	0.339
C36	20	7780761	88	17148.5	2183	7.85547	0.6132-0.6821	0.373
C37	20	7748808	89	18482.5	2229	8.29183	0.6119-0.6704	0.349
C38	20	8034891	90	18447	2499	7.38175	0.5973-0.6667	0.337
C39	20	8686873	88	20697	2239	9.24386	0.6117-0.6764	0.345
C40	20	9985719	89	23808	2514.5	9.46828	0.5971-0.6654	0.357
C41	20	12127622	87	28296.5	2346.5	12.059	0.6069-0.6667	0.359
C42	20	17288218	86	44265	2246.5	19.704	0.2959-0.3909	0.324
C43	20	16205658	83	39254.5	1955.5	20.0739	0.2980-0.4585	0.353
C44	20	6344787	89	14406	1996	7.21743	0.6277-0.6797	0.357

## Sheet: S-9
Table S9. Summary of genomic alterations detected in resected tumor tissues of CRC.
Patient	Mutation class	Pos hg19	Gene	Mutation ID	Coding	Ref	Alt	Mutation function	Oncomine Gene Class	Total coverage	Molecular coverage	Molecular alt allele count	VAF %
C02	No mutations detected
C03	SNV	chr5:112175390	APC	p.Q1367*	c.4099C>T	C	T	nonsense	Loss-of-function	7300	521	132	25.3359
C03	SNV	chr17:7577124	TP53	p.V272M	c.814G>A	C	T	missense	Loss-of-function	20237	1097	530	48.3136
C04	No mutations detected
C05	SNV	chr17:7577570	TP53	p.M237I	c.711G>A	C	T	missense	Loss-of-function	61393	1566	260	16.6028
C06	No mutations detected
C07	SNV	chr3:178936091	PIK3CA	p.E545K	c.1633G>A	G	A	missense	Gain-of-function	16400	2503	154	6.1526
C07	SNV	chr20:57484421	GNAS	p.R201H	c.602G>A	G	A	missense	Gain-of-function	27382	3172	393	12.3897
C07	SNV	chr17:7578383	TP53	p.C176F	c.527G>T	G	T	missense	Loss-of-function	26419	2466	331	13.4225
C07	SNV	chr7:55221830	EGFR	p.V292M	c.874G>A	G	A	missense	Gain-of-function	16400	3444	1286	37.3403
C08	SNV	chr3:178936091	PIK3CA	p.E545K	c.1633G>A	G	A	missense	Gain-of-function	48225	2592	613	23.6497
C08	SNV	chr12:25398279	KRAS	p.G13D	c.38G>A	C	T	missense	Gain-of-function	58374	3164	1524	48.1669
C10	SNV	chr17:7577543	TP53	p.M246I	c.738G>A	C	T	missense	Loss-of-function	17938	1252	481	38.4185
C10	SNV	chr3:178936092	PIK3CA	p.E545A	c.1634A>C	A	C	missense	Gain-of-function	11391	1175	501	42.6383
C10	SNV	chr12:25398283	KRAS	p.G12V	c.35G>T	A	C	missense	Gain-of-function	32794	3054	1757	57.5311
C11	No mutations detected
C12	SNV	chr17:7577538	TP53	p.R248Q	p.R248Q	C	T	missense	Loss-of-function	37609	1047	418	39.9236
C13	SNV	chr12:56482341	ERBB3	p.D297Y	c.889G>T	G	T	missense	Gain-of-function	24006	2765	391	14.141
C13	SNV	chr17:7577121	TP53	p.R273C	c.817C>T	G	A	missense	Loss-of-function	15797	1510	321	21.2583
C14	SNV	chr12:25398279	KRAS	p.G13D	c.38G>A	C	T	missense	Gain-of-function	27122	2527	1538	60.8627
C14	SNV	chr1:11184573	MTOR	p.S2215Y	c.6644C>A	G	T	missense	Gain-of-function	21569	1574	1352	85.8958
C17	SNV	chr17:7578413	TP53	p.V173M	c.517G>A	C	T	missense	Loss-of-function	33445	2123	246	11.5874
C18	SNV	chr7:140453134	BRAF	p.V600E	c.1799T>A	A	T	missense	Gain-of-function	1808	260	96	36.9231
C19	SNV	chr17:7577538	TP53	p.R248Q	c.743G>A	C	T	missense	Loss-of-function	9693	1049	463	44.1373
C20	SNV	chr17:7578272	TP53	p.H193Y	c.577C>T	G	A	missense	Loss-of-function	7471	1458	33	2.2633
C20	SNV	chr7:140453134	BRAF	p.V600E	c.1799T>A	A	T	missense	Gain-of-function	931	203	5	2.463
C21	SNV	chr3:178936091	PIK3CA	p.E545K	c.1633G>A	G	A	missense	Gain-of-function	11131	1251	379	30.2958
C21	SNV	chr12:25398283	KRAS	p.G12V	c.35G>T	C	A	missense	Gain-of-function	31088	3345	1576	47.1151
C21	INDEL	chr5:112175674	APC	p.S1465fs	c.4393_4394delAG	AAAG	AA	frameshiftDeletion	Loss-of-function	3807	324	256	79.0123
C22	SNV	chr17:7577511	TP53	p.L257P	c.770T>C	A	G	missense	Loss-of-function	13297	855	710	83.0409
C23	SNV	chr12:25398283	KRAS	p.G12D	c.35G>A	C	T	missense	Gain-of-function	15920	2505	513	20.479
C23	SNV	chr3:178936092	PIK3CA	p.E545G	c.1634A>G	A	G	missense	Gain-of-function	8949	1452	403	27.7548
C23	SNV	chr17:7577121	TP53	p.R273C	c.817C>T	G	A	missense	Loss-of-function	9788	915	373	40.765
C24	SNV	chr17:7578475	TP53	p.P152L	c.455C>T	G	A	missense	Loss-of-function	19079	2024	93	4.5948
C24	SNV	chr7:140453134	BRAF	p.V600E	c.1799T>A	A	T	missense	Gain-of-function	1854	414	27	6.5217
C25	SNV	chr5:112175162	APC	p.Q1291*	c.3871C>T	C	T	nonsense	Loss-of-function	9110	1067	466	43.6739
C25	SNV	chr12:25378647	KRAS	p.K117N	c.351A>T	T	A	missense	Gain-of-function	23949	2987	2134	71.4429
C25	SNV	chr17:7578536	TP53	p.K132E	c.394A>G	T	C	missense	Loss-of-function	25682	1484	1247	84.0296
C26	SNV	chr17:7577538	TP53	p.R248Q	c.743G>A	C	T	missense	Loss-of-function	40725	1025	603	58.8293
C26	SNV	chr12:25398283	KRAS	p.G12D	c.35G>A	C	T	missense	Gain-of-function	68715	3128	1168	37.3402
C27	SNV	chr17:7578190	TP53	p.Y220C	c.659A>G	T	C	missense	Loss-of-function	17288	1803	331	18.3583
C29	SNV	chr20:57484421	GNAS	p.R201H	c.602G>A	G	A	missense	Gain-of-function	30971	3764	1192	31.6684
C29	SNV	chr12:25398279	KRAS	p.G13D	c.38G>A	C	T	missense	Gain-of-function	22697	2914	2536	87.0281
C29	INDEL	chr17:7578383	TP53	p.P177_C182del	c.529_546delCCCCACCATGAGCGCTGC	AGCAGCGCTCATGGTGGGGGCAGC	AGCAGC	nonframeshiftDeletion	Loss-of-function	7241	914	625	68.3807
C30	SNV	chr5:112174631	APC	p.R1114*	c.3340C>T	C	T	nonsense	Loss-of-function	18371	1878	830	44.196
C30	SNV	chr17:7578492	TP53	p.W146*	c.438G>A	C	T	nonsense	Loss-of-function	12608	1232	851	69.0747
C31	SNV	chr12:25398283	KRAS	p.G12R	c.34G>C	C	G	missense	Gain-of-function	18136	2958	792	26.7748
C31	SNV	chr17:7577094	TP53	p.R282W	c.844C>T	G	A	missense	Loss-of-function	14463	1575	965	61.2698
C32	No mutations detected
C33	SNV	chr5:112175639	APC	p.R1450*	c.4348C>T	C	T	nonsense	Loss-of-function	6356	795	256	32.2013
C33	SNV	chr12:25398283	KRAS	p.G12D	c.35G>A	C	T	missense	Gain-of-function	17606	2507	835	33.3067
C33	SNV	chr5:112173917	APC	p.R876*	c.2626C>T	C	T	nonsense	Loss-of-function	15483	2317	1005	43.3751
C35	SNV	chr12:25378562	KRAS	p.A146T	c.436G>A	C	T	missense	Gain-of-function	13720	2183	1247	57.1232
C35	SNV	chr17:7577547	TP53	p.G245D	c.734G>A	C	T	missense	Loss-of-function	21238	1623	1289	79.4208
C36	SNV	chr17:7577094	TP53	p.R282W	c.844C>T	G	A	missense	Loss-of-function	10924	883	642	72.7067
C37	SNV	chr3:178936082	PIK3CA	p.E542K	c.1624G>A	G	A	missense	Gain-of-function	11931	1553	179	11.5261
C37	SNV	chr17:7577539	TP53	p.R248W	c.742C>T	G	A	missense	Loss-of-function	18483	1486	443	29.8116
C38	SNV	chr17:7578410	TP53	p.R174W	c.520A>T	T	A	missense	Loss-of-function	24844	2281	848	37.1767
C39	SNV	chr12:25398283	KRAS	p.G12V	c.35G>T	A	C	missense	Gain-of-function	26884	2924	1285	43.9466
C40	SNV	chr12:25398283	KRAS	p.G12D	c.35G>A	C	T	missense	Gain-of-function	29638	3476	1274	36.6513
C40	SNV	chr17:7577022	TP53	p.R306*	c.916C>T	G	A	nonsense	Loss-of-function	20763	1179	896	75.9966
C41	SNV	chr4:153247289	FBXW7	p.R505C	c.1513C>T	G	A	missense	Loss-of-function	29184	2676	635	23.7294
C41	SNV	chr5:112175211	APC	p.E1309*	c.3925G>T	TAAAAG	TAAAAT	nonsense	Loss-of-function	12211	396	273	68.9394
C42	No mutations detected
C43	SNV	chr17:7577538	TP53	p.R248Q	c.743G>A	C	T	missense	Loss-of-function	29532	1133	304	26.8314
C44	SNV	chr17:7578263	TP53	p.R196*	c.586C>T	G	A	nonsense	Loss-of-function	15072	2234	255	11.4145
C44	SNV	chr7:140453134	BRAF	p.V600E	c.1799T>A	A	T	missense	Gain-of-function	482	111	6	5.4054

## Sheet: S-10
Table S10. Summary of tumor-derived mutations detected from monitoring cfDNA samples
Patient	Arm	Mutation class	Pos hg19	Gene	Mutation ID	Coding	Ref	Alt	Mutation function	Oncomine Gene Class	Tumor tissues				Plasma cfDNA					PBCs					Comments
											Total coverage	Molecular coverage	Molecular alt allele count	Molecular alt allele freq (%)	Timepoint (months)*	Total coverage	Molecular coverage	Molecular alt allele count	Molecular alt allele freq (%)	Timepoint	Total coverage	Molecular coverage	Molecular alt allele count	Molecular alt allele freq (%)
C02	Surgery only	SNV	chr17:7577568	TP53	p.C238S	c.713G>C	C	G	Missense	Loss-of-function	16532	1111	4	0.360036	Pre-op	44673	2588	41	1.5842	Pre-op	62263	1853	26	1.4031	No tumor mutation detected from tumor tissues, patient no longer followed
C03	Surgery + adjuvant chemotherapy	SNV	chr5:112175390	APC	p.Q1367*	c.4099C>T	C	T	nonsense	Loss-of-function	7300	521	132	25.3359	Pre-op	45505	2630	0	0	Pre-op	23437	1145	0	0
															6	41112	2697	0	0
															13	84961	2830	0	0
															19	64121	2238	0	0
		SNV	chr17:7577124	TP53	p.V272M	c.814G>A	C	T	missense	Loss-of-function	20237	1097	530	48.3136	Pre-op	40011	2128	0	0	Pre-op	38860	1440	0	0
															6	48095	2364	0	0
															13	83995	2603	0	0
															19	65478	1998	0	0
C04	Surgery + adjuvant chemotherapy	No mutations detected																							No tumor mutation detected from tumor tissues, patient no longer followed
C05	Surgery + adjuvant chemotherapy	SNV	chr17:7577570	TP53	p.M237I	c.711G>A	C	T	missense	Loss-of-function	61393	1566	260	16.6028	Pre-op	30331	1956	1	0.0511247	Pre-op	59463	1969	0	0
															1	41033	2504	0	0
															5	56140	3240	0	0
															11	50676	2395	0	0
															18	48983	2483	0	0
C06	Surgery only	No mutations detected																							No tumor mutation detected from tumor tissues, patient no longer followed
C07	Surgery only	SNV	chr3:178936091	PIK3CA	p.E545K	c.1633G>A	G	A	missense	Gain-of-function	16400	2503	154	6.1526	Pre-op	47054	3722	0	0	Pre-op	26612	1841	0	0
															6	52440	4343	0	0
															13	48217	4110	0	0
															24	64993	4717	0	0
		SNV	chr17:7578383	TP53	p.C176F	c.527G>T	G	T	missense	Loss-of-function	26419	2466	331	13.4225	Pre-op	48386	3663	0	0	Pre-op	66289	2858	0	0
															6	85861	5207	0	0
															13	78825	4689	0	0
															24	68483	4682	0	0
		SNV	chr20:57484421	GNAS	p.R201H	c.602G>A	G	A	missense	Gain-of-function	27382	3172	393	12.3897	Pre-op	53158	4011	0	0	Pre-op	53705	3016	0	0
															6	82205	5185	0	0
															13	82512	4848	0	0
															24	85620	5035	0	0
		SNV	chr7:55221830	EGFR	p.V292M	c.874G>A	G	A	missense	Gain-of-function	16400	3444	1286	37.3403	Pre-op	46622	3406	1	0.02936	Pre-op	73915	3347	0	0
															6	77282	5521	0	0
															13	85287	5945	0	0
															24	91878	5900	0	0
C08	Surgery + adjuvant chemotherapy	SNV	chr3:178936091	PIK3CA	p.E545K	c.1633G>A	G	A	missense	Gain-of-function	48225	2592	613	23.6497	Pre-op	45118	5089	0	0	Pre-op	30088	2056	0	0
															1	39033	4419	0	0
															5	53211	4575	0	0
															12	50578	4208	0	0
															17	56845	4374	0	0
		SNV	chr12:25398279	KRAS	p.G13D	c.38G>A	C	T	missense	Gain-of-function	58374	3164	1524	48.1669	Pre-op	34203	4283	17	0.396918	Pre-op	57175	3519	0	0
															1	35643	3973	0	0
															5	56212	5077	0	0
															12	43564	3748	0	0
															17	48748	4186	0	0
		SNV	chr17:7577535	TP53	p.R249M	c.746G>T	C	A	Missense	Loss-of-function	51901	1522	0	0	Pre-op	58041	3848	5	0.029938	Pre-op	67437	1818	2	0.110011
C10	Surgery + adjuvant chemotherapy	SNV	chr3:178936092	PIK3CA	p.E545A	c.1634A>C	A	C	missense	Gain-of-function	11391	1175	501	42.6383	Pre-op	40968	3521	2	0.056802	Pre-op	32205	1982	0	0
															0	58387	5497	1	0.0181917
															2	48667	4677	3	0.0641
		SNV	chr12:25398283	KRAS	p.G12V	c.35G>T	A	C	missense	Gain-of-function	32794	3054	1757	57.5311	Pre-op	35115	3216	0	0	Pre-op	58086	3265	0	0
															0	120546	4877	0	0
															2	80252	3960	0	0
		SNV	chr17:7577543	TP53	p.M246I	c.738G>A	C	T	missense	Loss-of-function	17938	1252	481	38.4185	Pre-op	48656	2597	0	0	Pre-op	72128	2020	0	0
															0	49492	4835	0	0
															2	44052	4485	0	0
C11	Surgery only	SNV	chr17:7577120	TP53	p.R273H	c.818G>A	C	T	Missense	Loss-of-function	8377	723	0	0	Pre-op	64785	3235	6	0.185471	Pre-op	47250	1259	1	0.0794	No tumor mutation detected from tumor tissues, patient no longer followed
C12	Surgery + adjuvant chemotherapy	SNV	chr20:57484420	GNAS	p.R201C	c.601C>T	C	T	Missense	Gain-of-function	90210	3808	2	0.0525	Pre-op	76250	4113	13	0.316071	Pre-op	66009	2869	3	0.1045
		SNV	chr17:7577538	TP53	p.R248Q	p.R248Q	C	T	missense	Loss-of-function	37609	1047	418	39.9236	Pre-op	59249	2552	32	1.25392	Pre-op	69876	1703	0	0
															0	80804	3644	1	0.0274424
															12	93073	3093	9	0.29098
C13	Surgery only	SNV	chr12:56482341	ERBB3	p.D297Y	c.889G>T	G	T	missense	Gain-of-function	24006	2765	391	14.141	Pre-op	53231	4702	0	0	Pre-op	74858	2547	0	0
															7	65825	4085	0	0
															12	49367	4828	0	0
															24	60492	4292	19	0.442684
		SNV	chr17:7577121	TP53	p.R273C	c.817C>T	G	A	missense	Loss-of-function	15797	1510	321	21.2583	Pre-op	41210	3351	5	0.149209	Pre-op	50168	1354	0	0
															7	58132	2662	0	0
															12	59344	3511	0	0
															24	49441	2426	19	0.783182
C14	Surgery only	SNV	chr17:7578536	TP53	p.K132Q	c.394A>C	T	G	Missense	Loss-of-function	15924	938	0	0	Pre-op	49978	2833	0	0	Pre-op	70533	3013	7	0.2323
		SNV	chr12:25398279	KRAS	p.G13D	c.38G>A	C	T	missense	Gain-of-function	27122	2527	1538	60.8627	Pre-op	27383	2869	0	0	Pre-op	64026	3262	0	0
															4	54621	2090	0	0
															12	53997	5691	0	0
															26	74637	4478	0	0
		SNV	chr1:11184573	MTOR	p.S2215Y	c.6644C>A	G	T	missense	Gain-of-function	21569	1574	1352	85.8958	Pre-op	44748	2931	2	0.0682361	Pre-op	77343	2815	0	0
															4	44613	2475	0	0
															12	28811	4852	0	0
															26	47189	4404	0	0
C17	Surgery only	SNV	chr17:7578413	TP53	p.V173M	c.517G>A	C	T	missense	Loss-of-function	33445	2123	246	11.5874	Pre-op	58036	4896	2	0.0408497	Pre-op	65461	2715	0	0	Excluded for monitoring
C18	Surgery only	SNV	chr7:140453134	BRAF	p.V600E	c.1799T>A	A	T	missense	Gain-of-function	1808	260	96	36.9231	Pre-op	64911	4225	0	0	Pre-op	25331	1582	0	0
															5	48671	2700	0	0
															10	71682	5734	0	0
															23	59198	4635	0	0
C19	Surgery only	SNV	chr17:7577538	TP53	p.R248Q	c.743G>A	C	T	missense	Loss-of-function	9693	1049	463	44.1373	Pre-op	54589	3298	3	0.0909642	Pre-op	75776	1797	0	0
															5	83580	3421	0	0
															13	131865	3114	0	0
															27	92627	3666	0	0
C20	Surgery + adjuvant chemotherapy	SNV	chr7:140453134	BRAF	p.V600E	c.1799T>A	A	T	missense	Gain-of-function	931	203	5	2.463	Pre-op	59732	4498	24	0.53357	Pre-op	26428	1759	0	0
															1	59387	4662	0	0
															5	48594	4665	0	0
															12	45287	3689	0	0
															18	59001	4910	0	0
		SNV	chr17:7578272	TP53	p.H193Y	c.577C>T	G	A	missense	Loss-of-function	7471	1458	33	2.2633	Pre-op	49669	5079	25	0.492223	Pre-op	66043	3132	0	0
															1	57795	6012	0	0
															5	33049	4842	0	0
															12	56947	4640	0	0
															18	56668	4836	0	0
C21	Surgery only	SNV	chr3:178936091	PIK3CA	p.E545K	c.1633G>A	G	A	missense	Gain-of-function	11131	1251	379	30.2958	Pre-op	47160	3718	0	0	Pre-op	31888	1874	0	0
															6	31982	3254	0	0
															12	39853	4636	0	0
															19	70447	4919	0	0
		SNV	chr12:25398283	KRAS	p.G12V	c.35G>T	C	A	missense	Gain-of-function	31088	3345	1576	47.1151	Pre-op	31553	2864	1	0.0349162	Pre-op	63733	3482	0	0
															6	24858	2979	0	0
															12	50413	3415	0	0
															19	75829	3603	0	0
		INDEL	chr5:112175674	APC	p.S1465fs	c.4393_4394delAG	AAAG	AA	frameshiftDeletion	Loss-of-function	3807	324	256	79.0123	Pre-op	40080	2535	1	0.0394477	Pre-op	18539	1244	0	0
															6	31413	3148	0	0
															12	35640	4391	0	0
															19	56516	4420	0	0
C22	Surgery only	SNV	chr17:7577511	TP53	p.L257P	c.770T>C	A	G	missense	Loss-of-function	13297	855	710	83.0409	Pre-op	50177	2431	13	0.534759	Pre-op	72993	1951	0	0
															7	31259	1439	0	0
															13	137187	3829	0	0
															20	88707	3459	0	0
C23	Surgery + adjuvant chemotherapy	SNV	chr17:7577094	TP53	p.R282W	c.844C>T	G	A	Missense	Loss-of-function	9788	1865	2	0.1072	Pre-op	55494	3454	7	0.202664	Pre-op	48340	1294	1	0.0773
		SNV	chr3:178936092	PIK3CA	p.E545G	c.1634A>G	A	G	missense	Gain-of-function	8949	1452	403	27.7548	Pre-op	56018	5463	0	0	Pre-op	30769	1728	0	0
															1	39709	4786	0	0
															9	33847	4932	1	0.0203
		SNV	chr12:25398283	KRAS	p.G12D	c.35G>A	C	T	missense	Gain-of-function	15920	2505	513	20.479	Pre-op	42708	4930	0	0	Pre-op	57534	3180	0	0
															1	39700	4561	0	0
															9	36646	5039	0	0
		SNV	chr17:7577121	TP53	p.R273C	c.817C>T	G	A	missense	Loss-of-function	9788	915	373	40.765	Pre-op	55494	3454	0	0	Pre-op	48340	1294	0	0
															1	60718	3072	0	0
															9	52265	3509	1	0.0285
C24	Surgery + adjuvant chemotherapy	SNV	chr17:7578475	TP53	p.P152L	c.455C>T	G	A	missense	Loss-of-function	19079	2024	93	4.5948	Pre-op	51292	3298	0	0	Pre-op	60919	2819	0	0
															1	52345	2840	9	0.316901
		SNV	chr7:140453134	BRAF	p.V600E	c.1799T>A	A	T	missense	Gain-of-function	1854	414	27	6.5217	Pre-op	43835	2973	2	0.0672721	Pre-op	17822	1533	0	0
															1	49344	3203	17	0.530752
C25	Surgery only	SNV	chr17:7578457	TP53	p.R158H	c.473G>A	C	T	Missense	Loss-of-function	25682	1719	6	0.34904	Pre-op	56077	3249	5	0.153894	Pre-op	64216	3170	2	0.0631
		SNV	chr17:7578536	TP53	p.K132E	c.394A>G	T	C	missense	Loss-of-function	25682	1484	1247	84.0296	Pre-op	56077	3248	0	0	Pre-op	64213	3167	0	0
															4	51932	3245	0	0
															13	84399	4409	0	0
															26	84559	4848	0	0
		SNV	chr5:112175162	APC	p.Q1291*	c.3871C>T	C	T	nonsense	Loss-of-function	9110	1067	466	43.6739	Pre-op	44995	3059	6	0.196143	Pre-op	51231	2755	0	0
															4	45561	4871	0	0
															13	39566	4747	0	0
															26	54742	5139	0	0
		SNV	chr12:25378647	KRAS	p.K117N	c.351A>T	T	A	missense	Gain-of-function	23949	2987	2134	71.4429	Pre-op	43434	4432	2	0.0451264	Pre-op	25962	2009	0	0
															4	65223	3178	0	0
															13	146124	5854	0	0
															26	102786	4694	0	0
C26	Surgery only	Indel	chr17:7578263	TP53	p.R196*	c.586C>T	G	A	Nonsense	Loss-of-function	41824	1867	0	0	Pre-op	36151	3634	10	0.275179	Pre-op	51602	3488	13	0.3727
		SNV	chr17:7577538	TP53	p.R248Q	c.743G>A	C	T	missense	Loss-of-function	40725	1025	603	58.8293	Pre-op	48162	2738	0	0	Pre-op	55227	1935	0	0
															5	91479	4524	1	0.0221
															10	99254	4927	0	0
															22	87042	4512	0	0
		SNV	chr12:25398283	KRAS	p.G12D	c.35G>A	C	T	missense	Gain-of-function	68715	3128	1168	37.3402	Pre-op	31823	3178	0	0	Pre-op	58267	3506	0	0
															5	58020	5031	0	0
															10	39310	4587	0	0
															22	56009	4702	0	0
C27	Surgery only	SNV	chr17:7577570	TP53	p.M237I	c.711G>A	C	T	Missense	Loss-of-function	17177	1277	1	0.0783	Pre-op	47563	3221	11	0.341509	Pre-op	68349	2000	1	0.05
		SNV	chr17:7578190	TP53	p.Y220C	c.659A>G	T	C	missense	Loss-of-function	17288	1803	331	18.3583	Pre-op	45094	4370	2	0.0457666	Pre-op	48853	2700	0	0
															7	36274	4464	0	0
															11	59207	5509	0	0
															24	49701	4543	0	0
C29	Surgery only	SNV	chr12:25398279	KRAS	p.G13D	c.38G>A	C	T	missense	Gain-of-function	22697	2914	2536	87.0281	Pre-op	35575	3503	0	0	Pre-op	61765	2995	0	0
															4	39756	3552	0	0
		SNV	chr20:57484421	GNAS	p.R201H	c.602G>A	G	A	missense	Gain-of-function	30971	3764	1192	31.6684	Pre-op	60974	4974	0	0	Pre-op	53839	2587	0	0
															4	59370	4437	0	0
		INDEL	chr17:7578383	TP53	p.P177_C182del	c.529_546delCCCCACCATGAGCGCTGC	AGCAGCGCTCATGGTGGGGGCAGC	AGCAGC	nonframeshiftDeletion	Loss-of-function	7241	914	625	68.3807	Pre-op	65119	4851	0	0	Pre-op	74472	2614	0	0
															4	68431	4486	1	0.0222916
C30	Surgery + adjuvant chemotherapy	SNV	chr5:112174631	APC	p.R1114*	c.3340C>T	C	T	nonsense	Loss-of-function	18371	1878	830	44.196	Pre-op	64766	3997	6	0.150113	Pre-op	48989	1843	0	0
															0	83429	4598	0	0
															5	64907	5048	2	0.0396
															14	55736	3306	22	0.665457
		SNV	chr17:7578492	TP53	p.W146*	c.438G>A	C	T	nonsense	Loss-of-function	12608	1232	851	69.0747	Pre-op	58549	3448	13	0.37703	Pre-op	62802	2410	0	0
															0	96532	3919	0	0
															5	122346	4668	0	0
															14	85841	3327	11	0.330628
C31	Surgery + adjuvant chemotherapy	SNV	chr17:7577094	TP53	p.R282W	c.844C>T	G	A	missense	Loss-of-function	14463	1575	965	61.2698	Pre-op	56800	2953	0	0	Pre-op	45110	1155	0	0
															1	48441	4875	0	0
															8	42591	4661	0	0
															13	54321	4368	0	0
															19	47840	3426	0	0
		SNV	chr12:25398283	KRAS	p.G12R	c.34G>C	C	G	missense	Gain-of-function	18136	2958	792	26.7748	Pre-op	56558	4861	1	0.0205719	Pre-op	57180	3095	0	0
															1	52264	2841	0	0
															8	56292	2887	0	0
															13	55031	2277	0	0
															19	61007	2094	0	0
C32	Surgery + adjuvant chemotherapy	No mutations detected																							No tumor mutation detected from tumor tissues, patient no longer followed
C33	Surgery + adjuvant chemotherapy	SNV	chr5:112173917	APC	p.R876*	c.2626C>T	C	T	nonsense	Loss-of-function	15483	2317	1005	43.3751	Pre-op	66438	6157	0	0	Pre-op	52532	2908	0	0
															0	66100	4916	0	0
															9	84973	6455	0	0
		SNV	chr12:25398283	KRAS	p.G12D	c.35G>A	C	T	missense	Gain-of-function	17606	2507	835	33.3067	Pre-op	46100	5425	0	0	Pre-op	57238	3268	0	0
															0	51029	3450	0	0
															9	72873	3978	0	0
		SNV	chr5:112175639	APC	p.R1450*	c.4348C>T	C	T	nonsense	Loss-of-function	6356	795	256	32.2013	Pre-op	50765	4213	1	0.0237361	Pre-op	18681	1053	0	0
															0	32388	3102	0	0
															9	46287	4827	0	0
C35	Surgery + adjuvant chemotherapy	SNV	chr17:7577547	TP53	p.G245D	c.734G>A	C	T	missense	Loss-of-function	21238	1623	1289	79.4208	Pre-op	57093	4107	1	0.0243487	Pre-op	67503	2051	0	0
															1	97908	5010	1	0.02
															7	89741	4656	27	0.579897
		SNV	chr12:25378562	KRAS	p.A146T	c.436G>A	C	T	missense	Gain-of-function	13720	2183	1247	57.1232	Pre-op	33406	3561	21	0.589722	Pre-op	25998	2423	0	0
															1	15201	2462	0	0
															7	30501	2789	66	2.36644
C36	Surgery only	SNV	chr17:7577094	TP53	p.R282W	c.844C>T	G	A	missense	Loss-of-function	10924	883	642	72.7067	Pre-op	35772	2914	16	0.549073	Pre-op	39157	1250	0	0
															4	54554	3486	1	0.0286862
															10	57209	3088	3	0.0972
															21	40431	2488	1	0.0402
C37	Surgery + adjuvant chemotherapy	SNV	chr17:7577121	TP53	p.R273C	c.817C>T	G	A	Missense	Loss-of-function	16860	1833	7	0.381888	Pre-op	23344	1411	5	0.354359	Pre-op	45517	1288	1	0.0776
		SNV	chr3:178936082	PIK3CA	p.E542K	c.1624G>A	G	A	missense	Gain-of-function	11931	1553	179	11.5261	Pre-op	19249	2080	0	0	Pre-op	31614	1697	0	0
															2	52477	5527	0	0
															14	51545	2234	0	0
															20	49598	3448	0	0
		SNV	chr17:7577539	TP53	p.R248W	c.742C>T	G	A	missense	Loss-of-function	18483	1486	443	29.8116	Pre-op	25596	1714	4	0.233372	Pre-op	61507	1713	0	0
															2	83478	5036	0	0
															14	71147	2013	0	0
															20	104841	3585	0	0
C38	Surgery only	SNV	chr17:7578410	TP53	p.R174W	c.520A>T	T	A	missense	Loss-of-function	24844	2281	848	37.1767	Pre-op	87917	5264	0	0	Pre-op	71372	2969	0	0
															6	65892	5483	0	0
															12	70114	5456	0	0
															28	68058	4555	0	0
C39	Surgery + adjuvant chemotherapy	SNV	chr12:25398283	KRAS	p.G12V	c.35G>T	A	C	missense	Gain-of-function	26884	2924	1285	43.9466	Pre-op	38047	4300	9	0.209302	Pre-op	59678	3524	0	0
															4	44788	4700	0	0
															16	51932	4661	0	0.000215
															22	55114	5060	0	0
C40	Surgery + adjuvant chemotherapy	SNV	chr17:7577022	TP53	p.R306*	c.916C>T	G	A	nonsense	Loss-of-function	20763	1179	896	75.9966	Pre-op	60368	2829	0	0	Pre-op	43116	1122	0	0
															1	40897	3717	0	0
															11	53284	2482	0	0
															17	55086	2367	0	0
		SNV	chr12:25398283	KRAS	p.G12D	c.35G>A	C	T	missense	Gain-of-function	29638	3476	1274	36.6513	Pre-op	53564	4838	1	0.0206697	Pre-op	54044	3150	0	0
															1	65361	2350	0	0
															11	49295	1339	0	0
															17	70906	1229	0	0
C41	Surgery + adjuvant chemotherapy	SNV	chr4:153247289	FBXW7	p.R505C	c.1513C>T	G	A	missense	Loss-of-function	29184	2676	635	23.7294	Pre-op	35822	4208	367	8.72148	Pre-op	65392	3537	0	0
															2	46584	3192	0	0
															8	38534	3153	0	0
															15	45142	3114	0	0
		SNV	chr5:112175211	APC	p.E1309*	c.3925G>T	TAAAAG	TAAAAT	nonsense	Loss-of-function	12211	396	273	68.9394	Pre-op	50357	3594	512	14.246	Pre-op	46188	1726	0	0
															2	48590	2806	0	0
															8	52768	3229	0	0
															15	94769	3381	0	0
C42	Surgery only	No mutations detected																							No tumor mutation detected from tumor tissues, patient no longer followed
C43	Surgery + adjuvant chemotherapy	SNV	chr17:7577538	TP53	p.R248Q	c.743G>A	C	T	missense	Loss-of-function	29532	1133	304	26.8314	Pre-op	32123	2148	31	1.4432	Pre-op	44880	773	0	0
															2	88809	5899	0	0
															7	178391	5309	0	0
															12	97717	4559	0	0
															19	88711	4332	0	0
C44	Surgery + adjuvant chemotherapy	SNV	chr17:7578403	TP53	p.C176Y	c.527G>A	C	T	Missense	Loss-of-function	22943	2245	5	0.222717	Pre-op	38626	2945	3	0.101868	Pre-op	84936	8395	5	0.0596
		SNV	chr7:140453134	BRAF	p.V600E	c.1799T>A	A	T	missense	Gain-of-function	482	111	6	5.4054	Pre-op	29802	2138	8	0.374181	Pre-op	27352	3017	0	0
															2	52444	5043	0	0
															9	123315	6523	0	0
															15	110303	4780	0	0
		SNV	chr17:7578263	TP53	p.R196*	c.586C>T	G	A	nonsense	Loss-of-function	15072	2234	255	11.4145	Pre-op	28192	2766	14	0.506146	Pre-op	64653	8672	0	0
															2	42539	5162	0	0
															9	71986	4659	0	0
															15	73299	3396	0	0
																									*Months after surgery or months after completion of adjuvant chemotherapy
